# Supplementary material for: Adverse Associations of Long-Term Exposure to PM2.5 and Its Components with Platelet Traits among Subway Shift-Workers without Air Purifier Use
Source: Toxics. 2024 Jul 23;12(8):529. doi: 10.3390/toxics12080529 (PMC11359941; doi:10.3390/toxics12080529)
Supplement: Supplementary file 1 [file toxics-12-00529-s001.zip]

Archive with 1 entries (1 files):
- toxics-3089667-supplementary.pdf
